# Supplementary material for: Novel nesprin-1 mutations associated with dilated cardiomyopathy cause nuclear envelope disruption and defects in myogenesis
Source: Hum Mol Genet. 2017 Apr 7;26(12):2258–76. doi: 10.1093/hmg/ddx116 (PMC5458344; doi:10.1093/hmg/ddx116)
Supplement: Supplementary Data [file ddx116_Supp.zip]

Archive with 14 entries (14 files):
- Zhou C et al - supplementary file1.docx
- GFP lateral view.MOV
- GFP vertical view.MOV
- HMG-2017-D-00138 Zhou C  et al -supplementary file2.pdf
- Nesprin-1 N8406K lateral view.MOV
- Nesprin-1 N8406K vertical view.MOV
- Nesprin-1 R8272Q lateral view.MOV
- Nesprin-1 R8272Q vertical view.MOV
- Nesprin-1 S8381C lateral view.MOV
- Nesprin-1 S8381C vertical view.MOV
- Nesprin-1 WT lateral view.MOV
- Nesprin-1 WT vertical view.MOV
- Uninjected lateral view.MOV
- Uninjected vertical view.MOV
